# Supplementary material for: Structure and Magnetic Properties of SrFe12−xInxO19 Compounds for Magnetic Hyperthermia Applications
Source: Materials (Basel). 2022 Dec 30;16(1):347. doi: 10.3390/ma16010347 (PMC9821793; doi:10.3390/ma16010347)
Supplement: Supplementary file 1 [file materials-16-00347-s001.zip]

Archive with 1 entries (1 files):
- materials-2089870-supplementary.mp4
